# Supplementary material for: Deep Learning-Based Synthetic CT for Personalized Treatment Modality Selection Between Proton and Photon Therapy in Thoracic Cancer
Source: Cancers (Basel). 2025 May 3;17(9):1553. doi: 10.3390/cancers17091553 (PMC12071890; doi:10.3390/cancers17091553)
Supplement: Supplementary file 1 [file cancers-17-01553-s001.zip]

Archive with 1 entries (1 files):
- cancers-3574189-Supplementary.pdf
